# Supplementary material for: Urinary Organic Acid Profiling by GC-MS Reveals Distinct Metabolic Signatures for Non-Invasive Diagnosis and Disease Activity Monitoring of Inflammatory Bowel Disease
Source: Int J Mol Sci. 2026 Jul 16;27(14):6318. doi: 10.3390/ijms27146318 (PMC13409919; doi:10.3390/ijms27146318)
Supplement: Supplementary file 1 [file ijms-27-06318-s001.zip]

Archive with 1 entries (1 files):
- ijms-4411934-supplementary.pdf
